# Supplementary material for: Longitudinal Follow-Up of Blood Telomere Length in HIV-Exposed Uninfected Children Having Received One Year of Lopinavir/Ritonavir or Lamivudine as Prophylaxis
Source: Children (Basel). 2021 Sep 10;8(9):796. doi: 10.3390/children8090796 (PMC8468502; doi:10.3390/children8090796)
Supplement: Supplementary file 1 [file children-08-00796-s001.zip]

Archive with 1 entries (1 files):
- children-1331941-supplementary.pdf
